# Supplementary material for: Computational prediction and experimental validation of Ciona intestinalis microRNA genes
Source: BMC Genomics. 2007 Nov 29;8:445. doi: 10.1186/1471-2164-8-445 (PMC2243180; doi:10.1186/1471-2164-8-445)
Supplement: Additional File 2 — List of predicted miRNAs for C. intestinalis and their corresponding probe sequences. This file lists the putative C. intestinalis miRNAs, their mature miRNA sequence, oligonucleotide probe sequence, scaffold number, coordinates, strand, position, and nearest neighboring gene. [file 1471-2164-8-445-S2.xls]

## Sheet: AdditionalFile2
miR family	mature sequence	oligo probe sequence	scaffold #	coordinates	strand	position	nearest upstream gene	nearest downstream gene
let-7 / miR-98	UGAGGUAGUUGGUUGUAUUGUU	GGAAACAATACAACCAACTACCTCAGCC (sense)	scaffold_95	49244:49265	-	intergenic	ci0100133501	ci0100133535
		GGTTAAGCTAGCGGGCTGTATAGTTAAC (anti-sense)					Scaffold_95:45563-48499	Scaffold_95:62196-64011
							no function given	hypothetical protein
miR-34	AGGCAGUGUAGUUAGCUAGUUGU	AAAACAACTAGCTAACTACACTGCCTCAG	scaffold_38	157099:157119	-	intergenic	KYOTOGRAIL2005.38.41.1	KYOTOGRAIL2005.38.42.1
							155196..154966 (- strand)	158339..158891 (+ strand)
							no function given	no function given
miR-72 / miR-31	UGGCAAGAUGUUGGCAUAGCU	AATAGCTATGCCAACATCTTGCCATAG (sense)	scaffold_260	39453:39473	-	intergenic	ci0100146679	ci0100133220
		ACCAAAGCTAGATATTAGCACACTATA (anti-sense)					Scaffold_260:34225-38071	Scaffold_260:47720-52977
							AU-binding protein/enoyl-CoA	Methylcrotonyl-CoA carboxylase
							hydratase	beta chain
hsa-miR-126	UCGUACCGUGAGUAAUAAAGC	AATGCTTTATTACTCACGGTACGAGAT	scaffold_196	41507:41527	-	intergenic	KYOTOGRAIL2005.196.7.1	KYOTOGRAIL2005.196.8.1
							39721..35808 (- strand)	41808..42158 (+ strand)
							no function given	no function given
cel-miR-47	UGUCAUGGAGUUGCUCUCUU	AATAAGAGAGCAACTCCATGACAGTA	scaffold_211	21204:21224	+	intergenic	ci0100131618	ci0100130669
							Scaffold_211:11654-15266	Scaffold_211:26101-29246
							CG9138 protein	chondroitin 6-sulfotransferase 3
hsa-miR-141	UAACACUGUCUGGUAAAGAUG	ATGCATCTTTACCAGACAGTGTTAGAT	scaffold_1272	8743:8764	+	intron	ci0100141920
							Scaffold_1272:6444-10437
							no function given
hsa-miR-153	UUGCAUAGUAACAAAAGUGA	TGATCACTTTTGTTACTATGCAACTA	scaffold_27	232047:232067	+	intergenic	ci0100152464	ci0100130182
							Scaffold_27:12590-13189	Scaffold_27:32020-40122
							lamin B1	PR domain zinc finger protein 16
hsa-miR-200b,c,a	UAAUACUGCCUGGUAAUGGUG	AATCACCATTACCAGGCAGTATTAGAC	scaffold_1272	8380:8401	+	intron	ci0100141920
							Scaffold_1272:6444-10437
							no function given
hsa-miR-25	AUUGCACUUGUCCCGGUCUU	CCTAAGACCGGGACAAGTGCAATATC	scaffold_20	505529:505549	+	intergenic	ci0100136311	ci0100135972
							Scaffold_20:39375-47950	Scaffold_20:51422-51727
							Ubiquitin protein ligase 2	protein tyrosine phosphatase
hsa-miR-302a	UUGCUUCCAUGUUUUGGUGA	CTGTCACCAAAACATGGAAGCAATAT	scaffold_118	34333:34353	-	intron	ci0100130477
							Scaffold_118:27348-35070
							hypothetical protein
hsa-miR-33	GGUGCAUUAUAUUUGCAUUG	TTACAATGCAAATATAATGCACCAGT	scaffold_164	201518:201538	-	intergenic	ci0100147833	ci0100146240
							Scaffold_164:15295-18843	Scaffold_164:23960-27890
							ADP-ribosylation factor-like 8A	salivary cellulase
hsa-miR-452*	UCAGACUCAUCUUCAAAGAA	GATTTCTTTGAAGATGAGTCTGATCT	scaffold_336	64846:64866	-	intron	ci0100131714
							Scaffold_336:61973-73216
							Pleckstrin homology
hsa-miR-520d	GUGCUUCACUGUGGUGGGUU	AGCAACCCACCACAGTGAAGCACGAA	scaffold_26	281256:281276	+	intergenic	ci0100143638	ci0100143670
							Scaffold_26:26115-26513	Scaffold_26:28225-29595
							hypothetical protein	hypothetical protein
hsa-miR-7	UGGAAGACUAGUGAUUUUGU	ACAACAAAATCACTAGTCTTCCAACC	scaffold_116	233779:233799	+	intron	ci0100134699
							Scaffold_116:21054-30477
							Enoyl-CoA hydratase/carnithine
