# Supplementary material for: Computational prediction and experimental validation of Ciona intestinalis microRNA genes
Source: BMC Genomics. 2007 Nov 29;8:445. doi: 10.1186/1471-2164-8-445 (PMC2243180; doi:10.1186/1471-2164-8-445)
Supplement: Additional File 3 — List of predicted miRNA targets for C. intestinalis. This file contains a list of the predicted targets with single and multiple hits to the 3'UTR region. [file 1471-2164-8-445-S3.xls]

## Sheet: AdditionalFile3
microRNA ID	Predicted mRNA ID	Functional target gene description	PicTar ortholog
miR-47	ci0100130559	Eukaryotic protein kinase	N/A
miR-47	ci0100131113	Eukaryotic protein kinase	miR-47 is not
miR-47	ci0100131114	Eukaryotic protein kinase	in PicTar
miR-47	ci0100131259		database
miR-47	ci0100131540	Pleckstrin-like
miR-47	ci0100132874	Fibronectin, type III
miR-47	ci0100134554	Na+/K+ ATPase, beta subunit
miR-47	ci0100134789	Sodium:neurotransmitter symporter
miR-47	ci0100136874	Integrins alpha chain
miR-47	ci0100137175
miR-47	ci0100142303
miR-47	ci0100144599	Calcium-binding EF-hand
miR-47	ci0100146934
miR-47	ci0100149910
miR-47	ci0100152698
miR-126	ci0100131489	G-protein coupled receptors	yes
miR-126	ci0100132850	Mitochondrial substrate carrier	no
miR-126	ci0100133876	Sushi domain	no
miR-126	ci0100134366	Camphor resistance CrcB protein	no
miR-126	ci0100134467	CUB domain	no
miR-126	ci0100145973
miR-126	ci0100151514	Zn-finger	no
miR-126	ci0100154148
miR-141	ci0100130029	Ets-domain	yes
miR-141	ci0100130138	Von Willebrand factor	no
miR-141	ci0100130674
miR-141	ci0100131320	SNF2 related domain	no
miR-141	ci0100131361	Eukaryotic protein kinase	yes
miR-141, miR-33	ci0100131624 ***	Eukaryotic protein kinase	yes
miR-141	ci0100133154
miR-141	ci0100134330	Proline-rich region	yes
miR-141	ci0100136311	WW/Rsp5/WWP domain	yes
miR-141	ci0100137122	General substrate transporter	no
miR-141	ci0100137235	Kringle	no
miR-141	ci0100138566	Low density lipoprotein-receptor	no
miR-141	ci0100142558	Calponin-like actin-binding	no
miR-141	ci0100146093
miR-141	ci0100147591	Sulfate transporter	no
miR-141	ci0100147829	Surf4 protein	no
miR-141	ci0100149215	RNA-processing, HAT helix	no
miR-141	ci0100150619	Domain found in permeases	no
miR-141	ci0100151014
miR-141	ci0100151044	Ornithine cyclodeaminase/mu-crystallin	no
miR-141	ci0100151111	Zn-finger-like, PHD finger	no
miR-141	ci0100151400
miR-141	ci0100153191
miR-141	ci0100153503	Adaptin	no
miR-153	ci0100132558	Speract/scavenger receptor	no
miR-153	ci0100134249	Catalytic domain of dehydrogenase complexes	no
miR-153	ci0100134419	RabGAP/TBC domain	no
miR-153	ci0100136630	C-type lectin	no
miR-153	ci0100137051	Eukaryotic protein kinase	yes
miR-153	ci0100137932	Acyltransferase ChoActase	no
miR-153	ci0100138941	Eukaryotic protein kinase	yes
miR-153	ci0100139062	Adaptin, N-terminal	no
miR-153	ci0100139813	Longevity-assurance protein (LAG1)	no
miR-153	ci0100140439	Elongation factor	yes
miR-153	ci0100141263	ATPase, E1-E2	no
miR-153	ci0100141446	Integrin, beta chain	yes
miR-153	ci0100141528	AAA ATPase	no
miR-153	ci0100142874	Uroporphyrinogen decarboxylase	no
miR-153	ci0100143933	Papain cysteine protease	no
miR-153	ci0100147002
miR-153	ci0100147355	MHCK/EF2 kinase domain	no
miR-153	ci0100148489	Kelch repeat	yes
miR-153	ci0100150637	SH3 domain	yes
miR-153	ci0100150707
miR-153	ci0100151798	SH3 domain	yes
miR-153	ci0100151933	Cytochrome b5	no
miR-153	ci0100152614	Zn-finger, C2H2 type	no
miR-153, miR-33	ci0100152971 ***	Molybdopterin dehydrogenase	no
miR-153	ci0100154519	Eukaryotic protein kinase	yes
miR-200	ci0100130390	Serine protease inhibitor	no
miR-200	ci0100131610	Spectrin repeat	no
miR-200	ci0100131664	Ankyrin	no
miR-200	ci0100131854	Eukaryotic protein kinase	no
miR-200	ci0100132878	Acyl-CoA dehydrogenase	yes
miR-200	ci0100133471	Kinesin, motor region	yes
miR-200	ci0100133865	G-protein beta	no
miR-200	ci0100138948	Protein of unknown function	no
miR-200	ci0100145889
miR-200	ci0100148098	EGF-like calcium binding	yes
miR-200	ci0100149993
miR-200	ci0100150032	Plexin	no
miR-200	ci0100151994	CUB domain	no
miR-25	ci0100130557	NULL	no
miR-25	ci0100135708
miR-25	ci0100137265
miR-25, miR-520d	ci0100143923 ***	Rhodopsin-like GPCR	no
miR-25	ci0100146636	Phospholipid/glycerol acyltransferase	no
miR-25	ci0100147351
miR-25	ci0100147381
miR-25	ci0100148359	RhoGAP domain	no
miR-302a	ci0100130362	General substrate transporter	no
miR-302a	ci0100130477	HEAT repeat	no
miR-302a	ci0100130698	Alpha-2-macroglobulin	no
miR-302a	ci0100130915	AMP-dependent synthetase and ligase	no
miR-302a	ci0100131239
miR-302a	ci0100131268	Cyclin-like F-box	yes
miR-302a	ci0100131928	Trypsin inhibitor-like	no
miR-302a	ci0100139137	Carbohydrate kinase	no
miR-302a	ci0100139628	ATPase, E1-E2	no
miR-302a	ci0100139763	Baculovirus inhibitor of apoptosis repeat (BIR)	no
miR-302a	ci0100142564	Single-stranded nucleic acid binding	yes
miR-302a	ci0100144385	GTP1/OBG sub-domain	no
miR-302a	ci0100147043	Actin-binding FH2	no
miR-302a	ci0100147915	Trypsin inhibitor-like	no
miR-302a	ci0100149239
miR-302a	ci0100151581
miR-302a	ci0100154411	ATPase, E1-E2	no
miR-33	ci0100131161
miR-33, miR-141	ci0100131624 ***	Eukaryotic protein kinase	yes
miR-33	ci0100131876
miR-33	ci0100131916
miR-33	ci0100134734	NULL	no
miR-33	ci0100135467	AAA ATPase, central region	no
miR-33	ci0100136689	Tricarboxylate/iron carrier	no
miR-33	ci0100136884	Sushi	no
miR-33	ci0100137155
miR-33	ci0100137903
miR-33	ci0100141088
miR-33	ci0100142493	Calcium-binding EF-hand	yes
miR-33	ci0100142627
miR-33	ci0100143378	PDZ/DHR/GLGF domain	no
miR-33	ci0100143675	Aromatic amino acid hydroxylase	no
miR-33	ci0100143792	Short-chain dehydrogenase/reductase SDR	no
miR-33	ci0100144173	ERG4/ERG24	no
miR-33	ci0100144923
miR-33	ci0100144924	Endonuclease/Exonuclease/phosphatase	no
miR-33	ci0100145599	G-protein beta WD-40 repeat	yes
miR-33	ci0100148173
miR-33	ci0100148429	Glutaredoxin	no
miR-33	ci0100148453	ATP/GTP-binding site motif A	no
miR-33	ci0100148470	Zn-finger, FYVE type	yes
miR-33	ci0100150753
miR-33	ci0100151373	Fibronectin, type III	no
miR-33	ci0100151717	Biotin/lipoate	no
miR-33, miR-153	ci0100152971 ***	Molybdopterin dehydrogenase	no
miR-33	ci0100153168	EGF-like domain	no
miR-33	ci0100153352	MAM domain	yes
miR-33	ci0100153762	Sterile alpha motif	no
miR-33	ci0100154072	Serpin	no
miR-452	ci0100131391	IQ calmodulin-binding region	N/A
miR-452	ci0100131767	MAM domain	miR-452 is not
miR-452	ci0100131866	Zn-finger-like, PHD finger	in PicTar
miR-452	ci0100137085		database
miR-452	ci0100140776	C2 domain
miR-452	ci0100144832
miR-452	ci0100146202
miR-452	ci0100148424
miR-452	ci0100154650	Immunoglobulin/major histocompatibility complex
miR-520d	ci0100130244	Leucine-rich repeat	N/A
miR-520d	ci0100130261	Ubiquitin interacting motif	miR-520d is not
miR-520d	ci0100130816	ARID (AT-rich interacting domain)	in PicTar
miR-520d	ci0100133697	Alpha/beta hydrolase fold	database
miR-520d	ci0100140178	NULL
miR-520d	ci0100141205	SNF2 related domain
miR-520d	ci0100142873	Armadillo
miR-520d	ci0100143085	Heat shock protein
miR-520d, miR-33	ci0100143923 ***	Rhodopsin-like GPCR
miR-520d	ci0100147424	Connexins
miR-520d	ci0100147604	Dynein heavy chain
miR-520d	ci0100147659
miR-520d	ci0100147698	Purine (and other) phosphorylase
miR-520d	ci0100150531	ATP-NAD kinase
miR-520d	ci0100151149	NULL
miR-7	ci0100130917
miR-7	ci0100131141
miR-7	ci0100131260	RNA-binding region RNP-1	no
miR-7	ci0100131617	KH domain	no
miR-7	ci0100131633
miR-7	ci0100131761	2OG-Fe(II) oxygenase	no
miR-7	ci0100132050	SH3 domain	yes
miR-7	ci0100134273	Rhodopsin-like GPCR	no
miR-7	ci0100134631	Sulfatase	no
miR-7	ci0100135955	Zn-finger, C2H2 type	no
miR-7	ci0100147675	Chondroitin 4-O-sulfotransferase	no
miR-7	ci0100147716	Cytochrome c heme-binding site	no
miR-7	ci0100147867	Tubulin-tyrosine ligase	no
miR-7	ci0100150654	NAD-dependent glycerol-3-phosphate dehydrogenase	no
miR-7	ci0100151343
miR-7	ci0100152029	Pre-mRNA processing	no
miR-7	ci0100152988	Calcium-binding EF-hand	no
miR-7	ci0100153003	Cation channel, TM region	no
miR-7	ci0100153032
miR-7	ci0100153921	Ubiquitin domain	no
miR-7	ci0100154608	Peptidylprolyl isomerase	no
let-7-miR-98	ci0100130833
let-7-miR-98	ci0100131537
let-7-miR-98	ci0100133501
let-7-miR-98	ci0100137012	Chaperonin	no
let-7-miR-98	ci0100144420
let-7-miR-98	ci0100146217	Metazoa galactosyltransferase	yes
let-7-miR-98	ci0100148998	Mo25 protein	no
let-7-miR-98	ci0100149005	Zn-finger, C2H2 type	no
let-7-miR-98	ci0100149772	PDZ/DHR/GLGF domain	no
let-7-miR-98	ci0100150995	Proline-rich region	no
let-7-miR-98	ci0100151656	Myosin head	yes
let-7-miR-98	ci0100154158	Ankyrin	yes
let-7-miR-98	ci0100154719	DEAD/DEAH box	yes
miR-34	ci0100130031
miR-34	ci0100130194	Proline-rich region	no
miR-34	ci0100130671
miR-34	ci0100130687	Glycoside hydrolase	no
miR-34	ci0100131142	Cyclic nucleotide-binding domain	no
miR-34	ci0100131312
miR-34	ci0100131490	Nitrogen-fixing protein NifU	no
miR-34	ci0100131837	DOMON domain	no
miR-34	ci0100133048	BTB/POZ domain	yes
miR-34	ci0100133217	FAD linked oxidase	yes
miR-34	ci0100134682	Serpin	yes
miR-34	ci0100140059	DNA mismatch repair protein MutS	no
miR-34	ci0100140091	Short-chain dehydrogenase/reductase SDR	no
miR-34	ci0100141067	Ubiquitin domain	yes
miR-34	ci0100142536	TPR repeat	no
miR-34	ci0100148398	Replication factor C	no
miR-34	ci0100149129	G-protein beta WD-40 repeat	no
miR-34	ci0100149970	Zn-finger, C2H2 type	no
miR-34	ci0100151837
miR-72-miR-31	ci0100130097
miR-72-miR-31	ci0100130660
miR-72-miR-31	ci0100131458	Ubiquitin-conjugating enzymes	yes
miR-72-miR-31	ci0100131581	Proline-rich region	no
miR-72-miR-31	ci0100131816	Caspase-1p10	no
miR-72-miR-31	ci0100132598	G-protein beta WD-40 repeat	yes
miR-72-miR-31	ci0100133441	C-type lectin	no
miR-72-miR-31	ci0100133920	Sulfotransferase	no
miR-72-miR-31	ci0100134775	TPR repeat	no
miR-72-miR-31	ci0100138905	Reeler region	no
miR-72-miR-31	ci0100140164	DNA-binding TFAR19-related protein	no
miR-72-miR-31	ci0100140269	Von Willebrand factor	no
miR-72-miR-31	ci0100143185	ABC transporter	yes
miR-72-miR-31	ci0100144180	General substrate	no
miR-72-miR-31	ci0100144682	Cytochrome P450	no
miR-72-miR-31	ci0100145907
miR-72-miR-31	ci0100146066	S-adenosyl-L-homocysteine hydrolase	no
miR-72-miR-31	ci0100146679	Enoyl-CoA hydratase/isomerase	no
miR-72-miR-31	ci0100147874
miR-72-miR-31	ci0100149832
miR-72-miR-31	ci0100150978	Chaperonin	no
*** = mRNA target with more than one hit in the 3'UTR region
